# Supplementary material for: Desert ants do not acquire and use a three-dimensional global vector
Source: Front Zool. 2007 May 3;4:12. doi: 10.1186/1742-9994-4-12 (PMC1868725; doi:10.1186/1742-9994-4-12)
Supplement: Additional file 1 — Experiment 1: Ramp choice using a "softer" criterion for defining descents (cf. Figure 3). Tabulated are the type of preceding training and the number of decisions to either pass or descend at each of the six offered ramps, and the resulting percentage of descents. All descents of more than 20 cm were considered. [file 1742-9994-4-12-S1.xls]

## Sheet: Tabelle1
Flat training (N = 60)
	Ramp No. 1	Ramp No. 2	Ramp No. 3	Ramp No. 4	Ramp No. 5	Ramp No. 6
passes	22	36	49	55	54	65
descents	5	4	3	4	11	6
% descents	18.5185	10	5.76923	6.77966	16.9231	8.4507
Ramp training (N = 68)
	Ramp No. 1	Ramp No. 2	Ramp No. 3	Ramp No. 4	Ramp No. 5	Ramp No. 6
passes	15	20	24	29	31	42
descents	3	2	6	2	12	27
% descents	16.6667	9.09091	20	6.45161	27.907	39.1304
Λ training (N = 51)
	Ramp No. 1	Ramp No. 2	Ramp No. 3	Ramp No. 4	Ramp No. 5	Ramp No. 6
passes	6	9	15	15	22	37
descents	0	4	1	6	13	18
% descents	0	30.7692	6.25	28.5714	37.1429	32.7273
