# Supplementary material for: Desert ants do not acquire and use a three-dimensional global vector
Source: Front Zool. 2007 May 3;4:12. doi: 10.1186/1742-9994-4-12 (PMC1868725; doi:10.1186/1742-9994-4-12)
Supplement: Additional file 2 — Experiment 2: Ramp choice using a "softer" criterion for defining ascents (cf. Figure 6). Tabulated are the type of preceding training and number of decisions to either pass or ascend at each of the six offered ramps, and the resulting percentage of ascents. All ascents of more than 20 cm were considered. [file 1742-9994-4-12-S2.xls]

## Sheet: Tabelle1
Flat training (N = 80)
	Ramp No. 1	Ramp No. 2	Ramp No. 3	Ramp No. 4	Ramp No. 5	Ramp No. 6
passes	104	78	76	67	40	49
ascents	6	4	7	6	0	9
% ascents	5.45455	4.87805	8.43373	8.21918	0	15.5172
Ramp training (N = 59)
	Ramp No. 1	Ramp No. 2	Ramp No. 3	Ramp No. 4	Ramp No. 5	Ramp No. 6
passes	60	62	58	44	29	20
ascents	7	6	8	7	3	6
% ascents	10.4478	8.82353	12.1212	13.7255	9.375	23.0769
Λ training (N = 88)
	Ramp No. 1	Ramp No. 2	Ramp No. 3	Ramp No. 4	Ramp No. 5	Ramp No. 6
passes	85	81	97	69	71	93
ascents	4	6	8	1	3	20
% ascents	4.49438	6.89655	7.61905	1.42857	4.05405	17.6991
